# Supplementary material for: Capparis kbangensis (Capparaceae), a new species from central Vietnam
Source: PhytoKeys. 2020 Jun 17;151:83–91. doi: 10.3897/phytokeys.151.50477 (PMC7314861; doi:10.3897/phytokeys.151.50477)
Supplement: XML Treatment for Capparis kbangensis [file phytokeys.151.50477-treatment1.xml]

<!DOCTYPE tp:taxon-treatment
  PUBLIC "-//TaxonX//DTD Taxonomic Treatment Publishing DTD v0 20100105//EN" "tax-treatment-NSO.dtd">
<tp:taxon-treatment xmlns:tp="http://www.plazi.org/taxpub"><tp:treatment-meta><kwd-group><label>Taxon classification</label><kwd><named-content xmlns:xlink="http://www.w3.org/1999/xlink" content-type="kingdom">Plantae</named-content></kwd><kwd><named-content xmlns:xlink="http://www.w3.org/1999/xlink" content-type="order">Brassicales</named-content></kwd><kwd><named-content xmlns:xlink="http://www.w3.org/1999/xlink" content-type="family">Capparaceae</named-content></kwd></kwd-group><mixed-citation publication-type="journal"><person-group><name><surname>Sy</surname><given-names>Danh Thuong</given-names></name><name><surname>Hai</surname><given-names>Do Van</given-names></name><name><surname>Choudhary</surname><given-names>Ritesh Kumar</given-names></name><name><surname>Tran</surname><given-names>The Bach</given-names></name><name><surname>Chu</surname><given-names>Hoang Mau</given-names></name><name><surname>Nguyen</surname><given-names>Huu Quan</given-names></name><name><surname>Nguyen</surname><given-names>Thi Thu Nga</given-names></name><name><surname>Tucker</surname><given-names>Gordon C.</given-names></name><name><surname>Lee</surname><given-names>Joongku</given-names></name></person-group><article-title><italic><tp:taxon-name><tp:taxon-name-part taxon-name-part-type="genus" reg="Capparis">Capparis</tp:taxon-name-part> <tp:taxon-name-part taxon-name-part-type="species" reg="kbangensis">kbangensis</tp:taxon-name-part></tp:taxon-name></italic> (<tp:taxon-name><tp:taxon-name-part taxon-name-part-type="family">Capparaceae</tp:taxon-name-part></tp:taxon-name>), a new species from central Vietnam</article-title><source>PhytoKeys</source><day>17</day><month>6</month><year>2020</year><volume>151</volume><fpage>83</fpage><lpage>91</lpage><pub-id pub-id-type="doi">10.3897/phytokeys.151.50477</pub-id></mixed-citation></tp:treatment-meta><tp:nomenclature><tp:taxon-name><object-id xmlns:xlink="http://www.w3.org/1999/xlink" content-type="arpha" xlink:type="simple">2E61B775-46F7-5FF6-9FB0-DA077C496E47</object-id>
            <tp:taxon-name-part taxon-name-part-type="genus" reg="Capparis">Capparis</tp:taxon-name-part>
            <tp:taxon-name-part taxon-name-part-type="species" reg="kbangensis">kbangensis</tp:taxon-name-part>
            <object-id xmlns:xlink="http://www.w3.org/1999/xlink" content-type="ipni" xlink:type="simple">urn:lsid:ipni.org:names:77209926-1</object-id>
          </tp:taxon-name><tp:taxon-authority>Sy &amp; D.V. Hai</tp:taxon-authority><tp:taxon-status xmlns:xlink="http://www.w3.org/1999/xlink" xlink:type="simple">sp. nov.</tp:taxon-status><xref ref-type="fig" rid="F1">Figures 1</xref><xref ref-type="fig" rid="F2">, 2</xref><xref ref-type="fig" rid="F3">, 3</xref><xref ref-type="fig" rid="F4">, 4</xref></tp:nomenclature><tp:treatment-sec sec-type="diagnosis" id="SECID0EAKAC"><title>Diagnosis.</title><p><italic><tp:taxon-name><tp:taxon-name-part taxon-name-part-type="genus" reg="Capparis">Capparis</tp:taxon-name-part> <tp:taxon-name-part taxon-name-part-type="species" reg="kbangensis">kbangensis</tp:taxon-name-part></tp:taxon-name></italic> is similar to <italic><tp:taxon-name><tp:taxon-name-part taxon-name-part-type="genus" reg="Capparis">Capparis</tp:taxon-name-part> <tp:taxon-name-part taxon-name-part-type="species" reg="versicolor">versicolor</tp:taxon-name-part></tp:taxon-name></italic> Griff. in the number of secondary veins of the leaves, color of petals, number of stamens, the length of gynophore, but differs from it by the leaf characters (emarginate vs acute apex), hairy sepal margins (vs. glabrous), smaller fruits and number of seeds per fruit (4–5 per fruit, reniform vs. 15 per fruit, nearly polygonal).</p><fig id="F1" position="float" orientation="portrait"><object-id xmlns:xlink="http://www.w3.org/1999/xlink" content-type="doi" xlink:type="simple">10.3897/phytokeys.151.50477.figure1</object-id><object-id xmlns:xlink="http://www.w3.org/1999/xlink" content-type="arpha" xlink:type="simple">B3673C61-0F95-52AF-8286-F35B809DC82A</object-id><label>Figure 1.</label><caption><p>Map of Vietnam indicating type locality of <italic><tp:taxon-name><tp:taxon-name-part taxon-name-part-type="genus" reg="Capparis">Capparis</tp:taxon-name-part> <tp:taxon-name-part taxon-name-part-type="species" reg="kbangensis">kbangensis</tp:taxon-name-part></tp:taxon-name></italic> Sy &amp; D.V. Hai.</p></caption><graphic xmlns:xlink="http://www.w3.org/1999/xlink" xlink:href="phytokeys-151-083-g001.jpg" position="float" orientation="portrait" xlink:type="simple" id="oo_422454.jpg"><uri content-type="original_file" xlink:type="simple">https://binary.pensoft.net/fig/422454</uri></graphic></fig></tp:treatment-sec><tp:treatment-sec sec-type="material" id="SECID0EULAC"><title>Type.</title><p>Vietnam. Gia Lai Province: Kbang District, along the road, on hillocks, alt. 626 m, <named-content xmlns:xlink="http://www.w3.org/1999/xlink" content-type="dwc:verbatimCoordinates" xlink:type="simple"><named-content content-type="geo-json" specific-use="{&#34;type&#34;:&#34;Point&#34;,&#34;coordinates&#34;:[108.594694,14.195556]}" id="NCID0E4LAC" xlink:type="simple">14°11'44.0"N, 108°35'40.9"E</named-content></named-content>, 07 April 2018, <italic>Sy Danh Thuong, Do Van Hai, Thuong 0704201801</italic> (holotype <abbrev xmlns:xlink="http://www.w3.org/1999/xlink" xlink:title="holotype" id="ABBRID0EEMAC" xlink:type="simple">HN!</abbrev>; isotype, <abbrev xmlns:xlink="http://www.w3.org/1999/xlink" xlink:title="isotype" id="ABBRID0EIMAC" xlink:type="simple">IBSC!</abbrev>).</p><fig id="F2" position="float" orientation="portrait"><object-id xmlns:xlink="http://www.w3.org/1999/xlink" content-type="doi" xlink:type="simple">10.3897/phytokeys.151.50477.figure2</object-id><object-id xmlns:xlink="http://www.w3.org/1999/xlink" content-type="arpha" xlink:type="simple">4FFB4AF5-ED57-5EDE-A316-2ADD2E334CB6</object-id><label>Figure 2.</label><caption><p><italic><tp:taxon-name><tp:taxon-name-part taxon-name-part-type="genus" reg="Capparis">Capparis</tp:taxon-name-part> <tp:taxon-name-part taxon-name-part-type="species" reg="kbangensis">kbangensis</tp:taxon-name-part></tp:taxon-name></italic> Sy &amp; D.V.Hai <bold>A</bold> habit <bold>B</bold> flowering branch <bold>C</bold> fruiting branch <bold>D</bold> fruit <bold>E</bold> fruit showing a distinct beak <bold>F</bold> cross section of the fruit <bold>G</bold> seeds. (Photographs by Sy &amp; D.V. Hai).</p></caption><graphic xmlns:xlink="http://www.w3.org/1999/xlink" xlink:href="phytokeys-151-083-g002.jpg" position="float" orientation="portrait" xlink:type="simple" id="oo_422455.jpg"><uri content-type="original_file" xlink:type="simple">https://binary.pensoft.net/fig/422455</uri></graphic></fig></tp:treatment-sec><tp:treatment-sec sec-type="description" id="SECID0ESNAC"><title>Description.</title><p>Scandent shrubs, up to 5 m high. Innovations with densely brown hairs, glabrous when mature. Thorns ca. 3 mm long, reddish brown, recurved. Petiole 6–8 mm long, hairy; blade elliptic to obovate, 4.5–6 × 2.8–3.2 cm, glabrous, young leaves yellowish green, dark green when older; midvein abaxially raised, adaxially flat; secondary veins 6–7 on each side of midvein, abaxially not obvious; base round or cuneate; apex emarginate. Inflorescence corymbs simple, terminal, with the lower flowers axillary, or few flowered in lateral racemes; pedicels 1.5–1.7 cm long, glabrous. Flower buds globose, 5–6 mm. Sepals 0.9–1 × 0.4–0.5 cm long, outer pairs hairy along margins, inner pairs hairy inside and along the margins; sepals of outer whorl boat-shaped and inner whorl obovate. Petals white, later turns to light pink, obovate, lower pairs 1.6–1.7 × 0.7–0.9 cm, upper pairs 1.7–1.8 × 0.9–1 cm, both surfaces pubescent, especially at the base. Stamens 57–60; filaments 3–3.5 cm long, glabrous, white; anthers ca. 2 mm long. Disk nearly parallelogram shaped. Gynophore 3.8–4.2 cm long, glabrous. Ovary elliptic, 0.2 × 0.1 cm, top with beak, yellowish green, glabrous, placentas 4. Fruits globose, 1.8–1.9 cm in diam, black when mature, surface with some knobs, beaked apex. Seeds 4–5 per fruit, reniform, 4–5 × 2–3 mm.</p><fig id="F3" position="float" orientation="portrait"><object-id xmlns:xlink="http://www.w3.org/1999/xlink" content-type="doi" xlink:type="simple">10.3897/phytokeys.151.50477.figure3</object-id><object-id xmlns:xlink="http://www.w3.org/1999/xlink" content-type="arpha" xlink:type="simple">572FA1DB-7B74-590D-B3D8-D237050449D5</object-id><label>Figure 3.</label><caption><p><italic><tp:taxon-name><tp:taxon-name-part taxon-name-part-type="genus" reg="Capparis">Capparis</tp:taxon-name-part> <tp:taxon-name-part taxon-name-part-type="species" reg="kbangensis">kbangensis</tp:taxon-name-part></tp:taxon-name></italic> Sy &amp; D.V.Hai <bold>A</bold> young stem <bold>B</bold> mature stem showing thorns <bold>C</bold> leaf <bold>D</bold> flower <bold>E</bold> sepals <bold>F</bold> petals <bold>G</bold> stamens <bold>H</bold> stamen with filament and anther <bold>I</bold> disk <bold>J</bold> gynophore and ovary <bold>K</bold> ovary. (Photographs by Sy &amp; D.V. Hai).</p></caption><graphic xmlns:xlink="http://www.w3.org/1999/xlink" xlink:href="phytokeys-151-083-g003.jpg" position="float" orientation="portrait" xlink:type="simple" id="oo_422456.jpg"><uri content-type="original_file" xlink:type="simple">https://binary.pensoft.net/fig/422456</uri></graphic></fig></tp:treatment-sec><tp:treatment-sec sec-type="material" id="SECID0EFPAC"><title>Other specimens examined.</title><p>Vietnam. Gia Lai Province, Kbang District, near the edge of forest, alt. 630 m, <named-content xmlns:xlink="http://www.w3.org/1999/xlink" content-type="dwc:verbatimCoordinates" xlink:type="simple"><named-content content-type="geo-json" specific-use="{&#34;type&#34;:&#34;Point&#34;,&#34;coordinates&#34;:[108.605139,14.204444]}" id="NCID0EOPAC" xlink:type="simple">14°12'16.0"N, 108°36'18.5"E</named-content></named-content>, 11 March 2011, <italic>T.T. Bach, D.V. Hai, B.H. Quang, H.M. Tam, S.D. Thuong, PTV 698</italic> (<abbrev xmlns:xlink="http://www.w3.org/1999/xlink" xlink:title="holotype" id="ABBRID0EVPAC" xlink:type="simple">HN</abbrev>!). VIETNAM. Gia Lai Province, Kbang District, along the road, on the small hillocks, alt. 626 m, <named-content xmlns:xlink="http://www.w3.org/1999/xlink" content-type="dwc:verbatimCoordinates" xlink:type="simple"><named-content content-type="geo-json" specific-use="{&#34;type&#34;:&#34;Point&#34;,&#34;coordinates&#34;:[108.594694,14.195556]}" id="NCID0E3PAC" xlink:type="simple">14°11'44.0"N, 108°35'40.9"E</named-content></named-content>, 28 April 2017, <italic>D.V. Hai, Hai28042017</italic> (<abbrev xmlns:xlink="http://www.w3.org/1999/xlink" xlink:title="holotype" id="ABBRID0EEAAE" xlink:type="simple">HN</abbrev>!).</p></tp:treatment-sec><tp:treatment-sec sec-type="phenology" id="SECID0EIAAE"><title>Phenology.</title><p>Fls. March to April; Frts: April to August.</p></tp:treatment-sec><tp:treatment-sec sec-type="distribution" id="SECID0ENAAE"><title>Distribution and ecology.</title><p><italic><tp:taxon-name><tp:taxon-name-part taxon-name-part-type="genus" reg="Capparis">Capparis</tp:taxon-name-part> <tp:taxon-name-part taxon-name-part-type="species" reg="kbangensis">kbangensis</tp:taxon-name-part></tp:taxon-name></italic> is currently known from Kbang District, Gia Lai Province. It was found growing on the basaltic soils of hillocks along the roads or near the edge of forests, at an elevation of around 626–630 m. <italic><tp:taxon-name><tp:taxon-name-part taxon-name-part-type="genus" reg="Capparis">Capparis</tp:taxon-name-part> <tp:taxon-name-part taxon-name-part-type="species" reg="micracantha">micracantha</tp:taxon-name-part></tp:taxon-name></italic> DC., <italic><tp:taxon-name><tp:taxon-name-part taxon-name-part-type="genus" reg="Saccharum">Saccharum</tp:taxon-name-part> <tp:taxon-name-part taxon-name-part-type="species" reg="spontaneum">spontaneum</tp:taxon-name-part></tp:taxon-name></italic> L., <italic><tp:taxon-name><tp:taxon-name-part taxon-name-part-type="genus" reg="Chromolaena">Chromolaena</tp:taxon-name-part> <tp:taxon-name-part taxon-name-part-type="species" reg="odorata">odorata</tp:taxon-name-part></tp:taxon-name></italic> (L.) R.M. King &amp; H. Rob., <italic><tp:taxon-name><tp:taxon-name-part taxon-name-part-type="genus" reg="Erycibe">Erycibe</tp:taxon-name-part></tp:taxon-name></italic> sp., <italic><tp:taxon-name><tp:taxon-name-part taxon-name-part-type="genus" reg="Callicarpa">Callicarpa</tp:taxon-name-part> <tp:taxon-name-part taxon-name-part-type="species" reg="albida">albida</tp:taxon-name-part></tp:taxon-name></italic> Bl., <italic><tp:taxon-name><tp:taxon-name-part taxon-name-part-type="genus" reg="Bidens">Bidens</tp:taxon-name-part> <tp:taxon-name-part taxon-name-part-type="species" reg="pilosa">pilosa</tp:taxon-name-part></tp:taxon-name></italic> L. were found associated with the new species.</p><fig id="F4" position="float" orientation="portrait"><object-id xmlns:xlink="http://www.w3.org/1999/xlink" content-type="doi" xlink:type="simple">10.3897/phytokeys.151.50477.figure4</object-id><object-id xmlns:xlink="http://www.w3.org/1999/xlink" content-type="arpha" xlink:type="simple">F191E50C-9D5A-5023-9354-72849E63D7CB</object-id><label>Figure 4.</label><caption><p><italic><tp:taxon-name><tp:taxon-name-part taxon-name-part-type="genus" reg="Capparis">Capparis</tp:taxon-name-part> <tp:taxon-name-part taxon-name-part-type="species" reg="kbangensis">kbangensis</tp:taxon-name-part></tp:taxon-name></italic> Sy &amp; D.V Hai, sp.nov (<bold>A, C–J</bold> drawn from holotype <italic>Thuong</italic>0704201801 <bold>B</bold> drawn from <italic>PTV698</italic>; <bold>K, L</bold> drawn from <italic>Hai28042017</italic>) <bold>A</bold> flowering branch <bold>B</bold> stem with thorns <bold>C</bold> base of leaf <bold>D</bold> apex of leaf <bold>E</bold> sepals <bold>F</bold> petals <bold>G</bold> filament and anther <bold>H</bold> disk <bold>I</bold> gynophore and ovary <bold>J</bold> ovary <bold>K</bold> fruiting branch <bold>L</bold> fruit (Drawn by Mrs. Le Kim Chi).</p></caption><graphic xmlns:xlink="http://www.w3.org/1999/xlink" xlink:href="phytokeys-151-083-g004.jpg" position="float" orientation="portrait" xlink:type="simple" id="oo_422457.jpg"><uri content-type="original_file" xlink:type="simple">https://binary.pensoft.net/fig/422457</uri></graphic></fig></tp:treatment-sec><tp:treatment-sec sec-type="etymology" id="SECID0EYEAE"><title>Etymology.</title><p>The new species derives its name from the type locality Kbang District of the Gia Lai Province in Vietnam. In Vietnamese, it is known as Cáp kbang.</p></tp:treatment-sec><tp:treatment-sec sec-type="conservation status" id="SECID0E4EAE"><title>Conservation status.</title><p>During the last 10 years of our survey in Vietnam forests, we could observe only 12 individuals of <italic><tp:taxon-name><tp:taxon-name-part taxon-name-part-type="genus" reg="Capparis">Capparis</tp:taxon-name-part> <tp:taxon-name-part taxon-name-part-type="species" reg="kbangensis">kbangensis</tp:taxon-name-part></tp:taxon-name></italic> growing along the road or near the edge of forests. These habitats are frequently affected by the anthropogenic activities. Locating this species in the nearby areas proved a futile exercise. Therefore, <italic><tp:taxon-name><tp:taxon-name-part taxon-name-part-type="genus" reg="Capparis">Capparis</tp:taxon-name-part> <tp:taxon-name-part taxon-name-part-type="species" reg="kbangensis">kbangensis</tp:taxon-name-part></tp:taxon-name></italic> is assessed as Critically Endangered (<abbrev xmlns:xlink="http://www.w3.org/1999/xlink" xlink:title="Critically Endangered" id="ABBRID0EZFAE" xlink:type="simple">CR</abbrev>) or Data deficient (<abbrev xmlns:xlink="http://www.w3.org/1999/xlink" xlink:title="Data deficient" id="ABBRID0E4FAE" xlink:type="simple">DD</abbrev>) based on the IUCN Red List Categories (<xref ref-type="bibr" rid="B13">IUCN 2017</xref>). Further inventories are needed to find additional populations in Vietnam.</p></tp:treatment-sec><tp:treatment-sec sec-type="notes" id="SECID0EFGAE"><title>Note.</title><p><italic><tp:taxon-name><tp:taxon-name-part taxon-name-part-type="genus" reg="Capparis">Capparis</tp:taxon-name-part> <tp:taxon-name-part taxon-name-part-type="species" reg="kbangensis">kbangensis</tp:taxon-name-part></tp:taxon-name></italic> is morphologically similar to <italic><tp:taxon-name><tp:taxon-name-part taxon-name-part-type="genus" reg="Capparis">Capparis</tp:taxon-name-part> <tp:taxon-name-part taxon-name-part-type="species" reg="versicolor">versicolor</tp:taxon-name-part></tp:taxon-name></italic>. However, it also exhibits some similarities with <italic><tp:taxon-name><tp:taxon-name-part taxon-name-part-type="genus" reg="Capparis">C.</tp:taxon-name-part> <tp:taxon-name-part taxon-name-part-type="species" reg="monantha">monantha</tp:taxon-name-part></tp:taxon-name></italic>, <italic><tp:taxon-name><tp:taxon-name-part taxon-name-part-type="genus" reg="Capparis">C.</tp:taxon-name-part> <tp:taxon-name-part taxon-name-part-type="species" reg="siamensis">siamensis</tp:taxon-name-part></tp:taxon-name></italic>, and <italic><tp:taxon-name><tp:taxon-name-part taxon-name-part-type="genus" reg="Capparis">C.</tp:taxon-name-part> <tp:taxon-name-part taxon-name-part-type="species" reg="flavicans">flavicans</tp:taxon-name-part></tp:taxon-name></italic>. A comparison of the morphological characters of these species belonging to section <tp:taxon-name><tp:taxon-name-part taxon-name-part-type="section" reg="Monostichocalyx">Monostichocalyx</tp:taxon-name-part></tp:taxon-name> is summarized in Table <xref ref-type="table" rid="T1">1</xref>.</p><table-wrap id="T1" position="float" orientation="portrait"><label>Table 1.</label><caption><p>Morphological comparison of <italic><tp:taxon-name><tp:taxon-name-part taxon-name-part-type="genus" reg="Capparis">Capparis</tp:taxon-name-part> <tp:taxon-name-part taxon-name-part-type="species" reg="kbangensis">kbangensis</tp:taxon-name-part></tp:taxon-name></italic> with others species of section <tp:taxon-name><tp:taxon-name-part taxon-name-part-type="section" reg="Monostichocalyx">Monostichocalyx</tp:taxon-name-part></tp:taxon-name>.</p></caption><table id="TID0EECAG" rules="all"><tbody><tr><th rowspan="1" colspan="1">Characters</th><th rowspan="1" colspan="1">
                    <italic><tp:taxon-name><tp:taxon-name-part taxon-name-part-type="genus" reg="Capparis">Capparis</tp:taxon-name-part> <tp:taxon-name-part taxon-name-part-type="species" reg="kbangensis">kbangensis</tp:taxon-name-part></tp:taxon-name></italic>
                  </th><th rowspan="1" colspan="1">
                    <italic><tp:taxon-name><tp:taxon-name-part taxon-name-part-type="genus" reg="Capparis">Capparis</tp:taxon-name-part> <tp:taxon-name-part taxon-name-part-type="species" reg="versicolor">versicolor</tp:taxon-name-part></tp:taxon-name></italic>
                  </th><th rowspan="1" colspan="1">
                    <italic><tp:taxon-name><tp:taxon-name-part taxon-name-part-type="genus" reg="Capparis">Capparis</tp:taxon-name-part> <tp:taxon-name-part taxon-name-part-type="species" reg="monantha">monantha</tp:taxon-name-part></tp:taxon-name></italic>
                  </th><th rowspan="1" colspan="1">
                    <italic><tp:taxon-name><tp:taxon-name-part taxon-name-part-type="genus" reg="Capparis">Capparis</tp:taxon-name-part> <tp:taxon-name-part taxon-name-part-type="species" reg="siamensis">siamensis</tp:taxon-name-part></tp:taxon-name></italic>
                  </th><th rowspan="1" colspan="1">
                    <italic><tp:taxon-name><tp:taxon-name-part taxon-name-part-type="genus" reg="Capparis">Capparis</tp:taxon-name-part> <tp:taxon-name-part taxon-name-part-type="species" reg="flavicans">flavicans</tp:taxon-name-part></tp:taxon-name></italic>
                  </th></tr><tr><td rowspan="1" colspan="1">
                    <bold>Shape of leaf</bold>
                  </td><td rowspan="1" colspan="1">elliptic, nearly obovate or obovate</td><td rowspan="1" colspan="1">elliptic, oblong</td><td rowspan="1" colspan="1">ovate, elliptic,</td><td rowspan="1" colspan="1">ovate</td><td rowspan="1" colspan="1">obovate, elliptic, rhomboid</td></tr><tr><td rowspan="1" colspan="1">
                    <bold>Size of leaf (cm)</bold>
                  </td><td rowspan="1" colspan="1">4.5–6 × 2.8–3.2</td><td rowspan="1" colspan="1">3.5–8 × 1.5–3.5</td><td rowspan="1" colspan="1">4–7 × 2–4</td><td rowspan="1" colspan="1">5–10.5 × 3–4.5</td><td rowspan="1" colspan="1">1.2–3 × 1–1.7</td></tr><tr><td rowspan="1" colspan="1">
                    <bold>Leaf surface</bold>
                  </td><td rowspan="1" colspan="1">glabrous</td><td rowspan="1" colspan="1">glabrous</td><td rowspan="1" colspan="1">hairy when young, soon glabrous</td><td rowspan="1" colspan="1">hair on the midvein and secondary vein</td><td rowspan="1" colspan="1">densely hairy when young, soon glabrous</td></tr><tr><td rowspan="1" colspan="1">
                    <bold>Leaf base</bold>
                  </td><td rowspan="1" colspan="1">round or cuneate</td><td rowspan="1" colspan="1">cuneate</td><td rowspan="1" colspan="1">obtuse, acute</td><td rowspan="1" colspan="1">cordate, obtuse, round</td><td rowspan="1" colspan="1">obtuse, cuneate, acute</td></tr><tr><td rowspan="1" colspan="1">
                    <bold>Leaf apex</bold>
                  </td><td rowspan="1" colspan="1">emarginate</td><td rowspan="1" colspan="1">acute, obtuse, V-shape or acuminate</td><td rowspan="1" colspan="1">acute-acuminate, mucronate</td><td rowspan="1" colspan="1">acute or acuminate</td><td rowspan="1" colspan="1">round, obtuse, notched, mucronate</td></tr><tr><td rowspan="1" colspan="1">
                    <bold>Secondary veins (in pairs)</bold>
                  </td><td rowspan="1" colspan="1">6–7</td><td rowspan="1" colspan="1">6–9</td><td rowspan="1" colspan="1">2–4</td><td rowspan="1" colspan="1">4–7</td><td rowspan="1" colspan="1">3–5</td></tr><tr><td rowspan="1" colspan="1">
                    <bold>Inflorescence</bold>
                  </td><td rowspan="1" colspan="1">simple corymb</td><td rowspan="1" colspan="1">simple corymb</td><td rowspan="1" colspan="1">solitary</td><td rowspan="1" colspan="1">solitary</td><td rowspan="1" colspan="1">solitary</td></tr><tr><td rowspan="1" colspan="1">
                    <bold>Length of pedicels of flowers (in cm)</bold>
                  </td><td rowspan="1" colspan="1">1.5–1.7, glabrous</td><td rowspan="1" colspan="1">1.5–5, glabrous</td><td rowspan="1" colspan="1">0.5–1.5, glabrous</td><td rowspan="1" colspan="1">1–1.3, hairy</td><td rowspan="1" colspan="1">1–3, hairy</td></tr><tr><td rowspan="1" colspan="1">
                    <bold>Shape of sepal</bold>
                  </td><td rowspan="1" colspan="1">outer pairs boat-shape. inner pairs obovate</td><td rowspan="1" colspan="1">outer pairs boat-shape or nearly orbicular. inner pairs elliptic</td><td rowspan="1" colspan="1">both outer and inner pairs obovate</td><td rowspan="1" colspan="1">both outer and inner pairs elliptic or boat-shaped</td><td rowspan="1" colspan="1">outer pairs boat-shape, inner pairs ovate or obovate</td></tr><tr><td rowspan="1" colspan="1">
                    <bold>Size of sepal (in cm)</bold>
                  </td><td rowspan="1" colspan="1">0.9–1 × 0.4–0.5</td><td rowspan="1" colspan="1">0.9–1.1 × 0.8–1</td><td rowspan="1" colspan="1">1.4–1.8 × 0.6–0.8</td><td rowspan="1" colspan="1">0.8–1 × 0.3–0.5</td><td rowspan="1" colspan="1">0.6–0.8 × 0.4–0.5</td></tr><tr><td rowspan="1" colspan="1">
                    <bold>Sepal surface</bold>
                  </td><td rowspan="1" colspan="1">outer pairs only hairy along the margin. inner pairs hairy inside and along the margins</td><td rowspan="1" colspan="1">outer pair and inner pair glabrous</td><td rowspan="1" colspan="1">outer pair and inner pair only hairy outside</td><td rowspan="1" colspan="1">outer pairs hairy. inner pairs hairy outside</td><td rowspan="1" colspan="1">inner pair more hairy than outside</td></tr><tr><td rowspan="1" colspan="1">
                    <bold>Shape of petal</bold>
                  </td><td rowspan="1" colspan="1">obovate</td><td rowspan="1" colspan="1">nearly orbicular, obovate</td><td rowspan="1" colspan="1">obovate</td><td rowspan="1" colspan="1">obovate, sometimes spathulate</td><td rowspan="1" colspan="1">obovate</td></tr><tr><td rowspan="1" colspan="1">
                    <bold>Size of petal (cm)</bold>
                  </td><td rowspan="1" colspan="1">inner pairs 1.6–1.7 × 0.7–0.9; outer pairs 1.7–1.8 × 0.9–1; both surface hairy, especially at the base</td><td rowspan="1" colspan="1">1.2–1.7 × 0.7–1.4, glabrous or inside hairy near base</td><td rowspan="1" colspan="1">2.5–2.8 × 0.8, hairy outside</td><td rowspan="1" colspan="1">2–2.5 × 0.5–0.8, hairy outside</td><td rowspan="1" colspan="1">0.8–0.9 × 0.4, densely hairy outside</td></tr><tr><td rowspan="1" colspan="1">
                    <bold>Petal color</bold>
                  </td><td rowspan="1" colspan="1">white, turns light pink on maturity</td><td rowspan="1" colspan="1">white, purple, pink</td><td rowspan="1" colspan="1">white with yellow</td><td rowspan="1" colspan="1">green, white, upper pairs with a deep yellow blotch, fading red</td><td rowspan="1" colspan="1">yellow, upper pairs with golden yellow blotch, fading brown</td></tr><tr><td rowspan="1" colspan="1">
                    <bold>Stamens</bold>
                  </td><td rowspan="1" colspan="1">57–60</td><td rowspan="1" colspan="1">50–70</td><td rowspan="1" colspan="1">more than 46</td><td rowspan="1" colspan="1">36–46</td><td rowspan="1" colspan="1">6–12</td></tr><tr><td rowspan="1" colspan="1">
                    <bold>Ovary</bold>
                  </td><td rowspan="1" colspan="1">elliptic, 0.2 × 0.1 cm, top with knob, glabrous</td><td rowspan="1" colspan="1">elliptic, 0.2 cm long, glabrous</td><td rowspan="1" colspan="1">elongate, 0.5 × 0.1 cm, long beak, hairy</td><td rowspan="1" colspan="1">ovate, 0.3–0.5 × 0.25 cm; beaked, densely yellowish hairy</td><td rowspan="1" colspan="1">ovate, obovate, densely hairy</td></tr><tr><td rowspan="1" colspan="1">
                    <bold>Gynophore</bold>
                  </td><td rowspan="1" colspan="1">3.8–4.2 cm, glabrous</td><td rowspan="1" colspan="1">3–5 cm, glabrous</td><td rowspan="1" colspan="1">2.1–2.4 cm, hairy</td><td rowspan="1" colspan="1">2–2.5 cm, hairy</td><td rowspan="1" colspan="1">1.2–1.7 cm, hairy</td></tr><tr><td rowspan="1" colspan="1">
                    <bold>Fruits</bold>
                  </td><td rowspan="1" colspan="1">globose, diam. 1.8–1.9 cm, surface glabrous with some protuberances, beaked</td><td rowspan="1" colspan="1">globose, diam. 3–5 cm, surface glabrous or scabrous, sometimes with a few small irregular protuberances, beaked</td><td rowspan="1" colspan="1">unknown</td><td rowspan="1" colspan="1">nearly globose, elliptic or ovate; 3.5–5.5 × 2.5–3 cm, with 8 longitudinal rows of small protuberances, sometimes glabrous</td><td rowspan="1" colspan="1">subglobose, elliptic, 2.5–4 × 2–3.5 cm, surface with densely small protuberances</td></tr><tr><td rowspan="1" colspan="1">
                    <bold>Seeds</bold>
                  </td><td rowspan="1" colspan="1">4–5 per fruit, reniform</td><td rowspan="1" colspan="1">15 per fruit, nearly polygonal</td><td rowspan="1" colspan="1">unknown</td><td rowspan="1" colspan="1">0.7–1 × 0.5–0.6 cm</td><td rowspan="1" colspan="1">2–8 per fruit, elliptic, reniform</td></tr><tr><td rowspan="1" colspan="1">
                    <bold>Distribution</bold>
                  </td><td rowspan="1" colspan="1">Vietnam</td><td rowspan="1" colspan="1">China, India, Malaysia, Myanmar, Thailand, Vietnam</td><td rowspan="1" colspan="1">Thailand</td><td rowspan="1" colspan="1">Cambodia, Vietnam, Thailand</td><td rowspan="1" colspan="1">Cambodia, India, Malaysia, Myanmar, Thailand, Vietnam</td></tr><tr><td rowspan="1" colspan="1">
                    <bold>Habitat</bold>
                  </td><td rowspan="1" colspan="1">on the basaltic soils of the hillocks along the roads or near the edge of forests</td><td rowspan="1" colspan="1">on slightly dry areas, sandy areas, scattered forests or among shrubs</td><td rowspan="1" colspan="1">on limestone hills</td><td rowspan="1" colspan="1">on mixed deciduous forest, bamboo forest, open dry jungle, edge of evergreen forest</td><td rowspan="1" colspan="1">dry scrub, deforested land, evergreen jungle, dry <italic><tp:taxon-name><tp:taxon-name-part taxon-name-part-type="genus" reg="Dipterocarp">Dipterocarp</tp:taxon-name-part></tp:taxon-name></italic> forest on poor sandy or rocky soil</td></tr><tr><td rowspan="1" colspan="1">
                    <bold>Elevation (m asl)</bold>
                  </td><td rowspan="1" colspan="1">626–630</td><td rowspan="1" colspan="1">100–1000</td><td rowspan="1" colspan="1">100</td><td rowspan="1" colspan="1">50–1200</td><td rowspan="1" colspan="1">40–350</td></tr><tr><td rowspan="2" colspan="1">
                    <bold>Phenology</bold>
                  </td><td rowspan="1" colspan="1">Fls: March-April</td><td rowspan="1" colspan="1">Fls: April-July</td><td rowspan="1" colspan="1">Fls: February-August</td><td rowspan="1" colspan="1">Fls: December-April</td><td rowspan="1" colspan="1">Fls: December-April</td></tr><tr><td rowspan="1" colspan="1">Frts: April-August</td><td rowspan="1" colspan="1">Frts: July-April</td><td rowspan="1" colspan="1">Frts: unknown</td><td rowspan="1" colspan="1">Frts: May-November</td><td rowspan="1" colspan="1">Frts: May-November</td></tr></tbody></table></table-wrap></tp:treatment-sec><ref-list><ref id="B13"><mixed-citation xmlns:xlink="http://www.w3.org/1999/xlink" xlink:type="simple"><institution xlink:type="simple">IUCN</institution> (<year>2017</year>) Guidelines for using the IUCN red list categories and criteria. Version 13. <ext-link xlink:type="simple" ext-link-type="uri" xlink:href="https://www.iucnredlist.org/resourc-es/redlistguidelines">https://www.iucnredlist.org/resourc-es/redlistguidelines</ext-link></mixed-citation></ref></ref-list></tp:taxon-treatment>
